# Supplementary material for: Genotype–Phenotype Correlation in a Large Cohort of Eastern Sicilian Patients Affected by Phenylketonuria: Newborn Screening Program, Clinical Features, and Follow-Up
Source: Nutrients. 2025 Jan 21;17(3):379. doi: 10.3390/nu17030379 (PMC11819930; doi:10.3390/nu17030379)
Supplement: Supplementary file 1 [file nutrients-17-00379-s001.zip]

Archive with 1 entries (1 files):
- nutrients-3402334-supplementary.pdf
